# Supplementary material for: The Phosphatidylserine Receptor TIM-1 Enhances Authentic Chikungunya Virus Cell Entry
Source: Cells. 2021 Jul 20;10(7):1828. doi: 10.3390/cells10071828 (PMC8303237; doi:10.3390/cells10071828)
Supplement: Supplementary file 1 [file cells-10-01828-s001.zip]

Archive with 3 entries (3 files):
- cells-1266429-supplementary.pdf
- MovieS1A_SPT_TIM-1 WT_mcCHIKV.avi
- MovieS1B_SPT_TIM-1 PtdSer domain Mutant_mcCHIKV.avi
